# Supplementary material for: Kujigamberol Inhibits IFN-γ and IL-2 mRNA Expression and NFATc2 Binding to Their Promoters in Response to a Phorbol Ester and Ionomycin Stimulation
Source: Molecules. 2025 May 19;30(10):2214. doi: 10.3390/molecules30102214 (PMC12114272; doi:10.3390/molecules30102214)
Supplement: Supplementary file 1 [file molecules-30-02214-s001.zip]

Archive with 1 entries (1 files):
- molecules-3629901-supplementary.pdf
